# Supplementary material for: Facile Construction of 2D/2D ZnIn2S4-Based Bifunctional Photocatalysts for H2 Production and Simultaneous Degradation of Rhodamine B and Tetracycline
Source: Nanomaterials (Basel). 2023 Aug 12;13(16):2315. doi: 10.3390/nano13162315 (PMC10459443; doi:10.3390/nano13162315)
Supplement: Supplementary file 1 [file nanomaterials-13-02315-s001.zip]

Archive with 1 entries (1 files):
- nanomaterials-2550534-supplementary.pdf
